# Supplementary material for: Trends in Depression Among Hospitalized Patients with Type 2 Diabetes in Spain (2017–2023): A Population-Based Analysis with a Focus on Sex Differences and In-Hospital Outcomes
Source: J Clin Med. 2025 Jun 1;14(11):3895. doi: 10.3390/jcm14113895 (PMC12156438; doi:10.3390/jcm14113895)
Supplement: Supplementary file 1 [file jcm-14-03895-s001.zip]

Archive with 4 entries (4 files):
- English-Editing-Certificate-94617.pdf
- Figure S1.pdf
- Figure S2.pdf
- Supplementary Tables.pdf
